# Supplementary material for: Post-transcriptional and Post-translational Modifications of Primary Cilia: How to Fine Tune Your Neuronal Antenna
Source: Front Cell Neurosci. 2022 Feb 28;16:809917. doi: 10.3389/fncel.2022.809917 (PMC8918543; doi:10.3389/fncel.2022.809917)
Supplement: Supplementary file 1 [file Table_1.XLS]

## Sheet: Sheet1
	MT PTMs and disease
	Affected Gene	Function	Phenotype	Involved tissue or cells	Reference	Link
	AGTPBP1 (CCP1)	deglutamylating enzymes	Childhoo-onset neurodegeneration with muscular hypotonia, global developmental delays, and cerebellar atrophy	cerebellum, spinal motor neurons, and peripheral nerves	Magiera et al., EMBO J. 2018	https://www.ncbi.nlm.nih.gov/pmc/articles/PMC6276888/
	AGBL5 (CCP5)	deglutamylating enzymes	Spermatogenesis dirusption and male infertility	Spermatidis	Giordano et al., J Cell Sci 2019	https://pubmed.ncbi.nlm.nih.gov/30635446/
	CCP1	deglutamylating enzyme	Upregulated polyglutamylation causes neurodegeneration	Purkinje Cells	Rogowski et al, Cell 2010	https://pubmed.ncbi.nlm.nih.gov/21074048/
	Ccp1 and Ccp6	deglutamylating enzymes	Excessive polyglutamylation causes neurodegeneration	Cerebral cortex	Shashi et al., EMBO J. 2018	https://www.ncbi.nlm.nih.gov/pmc/articles/PMC6276871/
	HDAC6	deacetylase	targeting HDAC6 could be a suitable strategy to ameliorate cognitive decline observed in Alzheimer's disease	Brain	Govindarajan et al., EMBO Mol Med 2012	https://www.embopress.org/doi/full/10.1002/emmm.201201923
	TTLL3	tubulin glycylayion	Loss of glyctlation results in shortening of primary cilia and retinal degeneration	Photoreceptors	Bosch et al., J Cell Sci 2017	https://pubmed.ncbi.nlm.nih.gov/28104815/
	TTLL3	tubulin glycylayion	Loss of glycylayion results in loss of primary cilia and cancer formation	Colon	Rocha et al., EMBO J 2014	https://pubmed.ncbi.nlm.nih.gov/25180231/
	TTLL4	tubulin glutamylation	TTLL4) overexpression in breast cancer cells is associated with brain metastasis	Breat and Brain	Arnold et al., J Exp Clin C Res 2020	https://jeccr.biomedcentral.com/articles/10.1186/s13046-020-01712-w
	Primary cilia and neurodevelopmental disorders
	Affected Gene	Function	Phenotype - Disease	Studied/involved tissue or cells	Reference	Link
	Arl13b	Ciliogenesis	Axonal tract malformation, Joubert Syndrome Related disorder	Projecting neurons	Guo et al., Dev Cell 2019	https://www.ncbi.nlm.nih.gov/pmc/articles/PMC6953258/
	BBS1-19	Bbsome	BBS, Joubert Syndrome, Meckel-Gruber syndrome, McKusick-Kaufman syndrome, Senior-Loken syndrome	Multisystemic	Novas et al., FEBS Letters 2015	https://www.sciencedirect.com/science/article/pii/S0014579315006560
	CEP290	Centrosome	Joubert Syndrome, Meckel-Gruber syndrome, BBS, nephronophthisis, Senior-Loken syndrome	Multisystemic	Coppieters et al., Hum Mut 2010	https://pubmed.ncbi.nlm.nih.gov/20690115/	https://www.nature.com/articles/s41598-018-35614-x	variants and Arl13b mouse / Cep290 rabbit
	CPAP	Centrosome	Seckel Syndrome correlated with microcephaly	Neuronal progenitor	Gabriel et al., EMBO J 2016.
	NEK1	Cilia assembly	Oral-facial-digital syndrome type II, Mohr Syndrome	Multisystemic	Monroe at al., Eur J Huam Genet 2016	https://www.nature.com/articles/ejhg2016103
	OFD1	Ciliogenesis	Oral-facial-digital syndrome type I, CNS abnormalities and cystic kidney disease	Multisystemic	Ferrante et al., Nat Genet 2006	https://www.nature.com/articles/ng1684
	Smo	HH Signaling	Medulloblastoma	Cerebellum	Han et al., Nat Med 2009	https://www.ncbi.nlm.nih.gov/pmc/articles/PMC2771737/
	Alternative splicing of genes encoding cilia proteins in brain tumors
	Affected Gene	Function	Phenotype - Disease	Involved tissue or cells	Reference	Link
	CDK20 aka CCRK	cell cycle, ciliogenesis, development	various cancers (GBM, medulloblastoma, colorectal, ovarian, hepatocellular, lung, ovarian etc.), developmental defects	brain tumors, epithelial tumors, embryogenesis, neural patterning, eye, lung, skeletal morphogenesis	Snouffer et al., PloS Genet 2017.	https://www.ncbi.nlm.nih.gov/pmc/articles/PMC5574612/
	ULK3	ciliogenesis, autophagy	Bartter syndrome, autophagy, positive and negative regulator of Shh signaling	brain, respiratory epithelia,	Maloverjan et al, Exp Cell Res. 2010, Maloverjan et al, JBC 2010	https://pubmed.ncbi.nlm.nih.gov/19878745/, https://pubmed.ncbi.nlm.nih.gov/31279575/
	STK36 aka Fused	primary cilia, Hedgehog pathway	hydrocephalus, primary cilia diskynesia	ubiquitous, gastric tumours, testis, ovaries	Wilson et al, Nature 2009; Han et al, Dev Cell 2019,	https://pubmed.ncbi.nlm.nih.gov/31279575/
	NEK1	Cilia assembly	Polycystic Kidney Disease, Oral-facial-digital syndrome type II, Mohr Syndrome, ALS	kidney, CNS, skeletal, multisystemic	Monroe at al., Eur J Huam Genet 2016	https://www.nature.com/articles/ejhg2016103
	Splicing factors essential for ciliogenesis
	Affected Gene	Function	Phenotype - Disease	Involved tissue or cells	Reference	Link
	PRPF8	spliceosome snRNP formation	Retinitis Pigmentosa	retina
	PRPF6	spliceosome snRNP formation	Retinitis Pigmentosa	retina
	PRPR31	spliceosome snRNP formation	Retinitis Pigmentosa	retina
	Epigenetic factors involved in ciliogenesis
	Affected Gene	Function	Phenotype - Disease	Involved tissue or cells	Reference	Link
	HDAC6	epigenetics, histone and tubulin deacetylation	chondrodysplasia, brachydactyly, hydrocephaly	ubiquitous	Hubbert et al, Nature 2002; Smith et al, Cell Reports 2018; Pugacheva and Golemis Cell 2008	https://pubmed.ncbi.nlm.nih.gov/17604723/
	HDAC3	epigenetics, histone deacetylation			Park et al, Biol Open, 2019	https://www.ncbi.nlm.nih.gov/pmc/articles/PMC6737963/
	HDAC8	epigenetics, histone deacetylation			Park et al, Biol Open, 2019	https://www.ncbi.nlm.nih.gov/pmc/articles/PMC6737963/
	HDAC2	epigenetics, histone deacetylation			Kobayashi et al, 2017	https://www.ncbi.nlm.nih.gov/pmc/articles/PMC5286357/
	SIRT2	histone and protein deacetylase	Anoxia, Wallerian degeneration, aging		Zhou et al, Hum Mol Gen 2014	https://pubmed.ncbi.nlm.nih.gov/24203696/
	ATAT1	a-tubulin acetyltrasferase	forebrain development, motor neurons	ubiquitous	Akella et al, Nature 2010; Shida et al, PNAS 2010	https://pubmed.ncbi.nlm.nih.gov/20829795/
	WDR5	histone modifications, MLL complex	Kleftrsa syndrome, Kabuki syndrome, left-right asymetry	ubiquitous	Kulkarni and Khokha, Development 2018	https://pubmed.ncbi.nlm.nih.gov/30377171/
	EZH2	H3K27 histone methyltransferase	Weaver syndrome, matle cell lymphoma, leukemia, breast cancer, melanoma, prostate cancer	ubiquitous	Zingg et al, Cancer Cell 2018	https://pubmed.ncbi.nlm.nih.gov/30008323/
	SMYD2	protein methyltransferase	cancer		Li et al, Sci. Adv. 2020	https://pubmed.ncbi.nlm.nih.gov/33127671/
	MLL2	H3K4 methyltransferase	leukemia		Yang et al, Cell Discovery 2019	https://pubmed.ncbi.nlm.nih.gov/31263570/
	G9A/GLP	H3K9 methyltransferase			Shin et al, BBRC 2015	https://pubmed.ncbi.nlm.nih.gov/25796328/

## Sheet: Sheet2
Cilia genes
IFT88
Tubulin
Name ↓	Type ↓	Database reference ↓	Comment ↓
ARL13B	GeneProduct	200894 (Entrez Gene)	ARL13B
ARL3	GeneProduct	403 (Entrez Gene)
ARL6	GeneProduct	ARL6 (HGNC)
ARMC9	GeneProduct	80210 (Entrez Gene)
B9D1	GeneProduct	27077 (Entrez Gene)	B9D1
BBS10	GeneProduct	79738 (Entrez Gene)
BBS12	GeneProduct	166379 (Entrez Gene)
BBS1	GeneProduct	582 (Entrez Gene)	BBS
BBS2	GeneProduct	583 (Entrez Gene)	BBS
BBS4	GeneProduct	585 (Entrez Gene)	BBS
BBS5	GeneProduct	129880 (Entrez Gene)	BBS
BBS7	GeneProduct	55212 (Entrez Gene)	BBS
BBS9	GeneProduct	27241 (Entrez Gene)	BBS
BGD2	GeneProduct
C2CD3	GeneProduct	26005 (Entrez Gene)	TEDC1
C5orf42	GeneProduct	65250 (Entrez Gene)	RABL2A
CBY1	GeneProduct	25776 (Entrez Gene)	CBY1
CC2D2A	GeneProduct	57545 (Entrez Gene)
CDK20	GeneProduct	23552 (Entrez Gene)
CEP104	GeneProduct	9731 (Entrez Gene)
CEP120	GeneProduct	153241 (Entrez Gene)	TEDC2
CEP162	GeneProduct	22832 (Entrez Gene)	CEP192
CEP192	GeneProduct	55125 (Entrez Gene)	CEP192
CEP19	GeneProduct	84984 (Entrez Gene)	RABL2A
CEP295	GeneProduct	85459 (Entrez Gene)	CEP192
CEP44	GeneProduct	80817 (Entrez Gene)	TEDC2
CEP76	GeneProduct	79959 (Entrez Gene)	CEP76
CEP83	GeneProduct	51134 (Entrez Gene)
CEP97	GeneProduct	79598 (Entrez Gene)	CEP192
CLUAP1	GeneProduct	23059 (Entrez Gene)	CLUAP1
DYNC2H1	GeneProduct	ENSG00000187240 (Ensembl)
DYNC2LI1	GeneProduct	ENSG00000138036 (Ensembl)
DYNLL1	GeneProduct	ENSG00000088986 (Ensembl)
DYNLT1	GeneProduct	ENSG00000146425 (Ensembl)
EFCAB7	GeneProduct	84455 (Entrez Gene)
EVC	GeneProduct	2121 (Entrez Gene)
EVC2	GeneProduct	132884 (Entrez Gene)
FAM92A	GeneProduct	137392 (Entrez Gene)	FAM92A
FBF1	GeneProduct	85302 (Entrez Gene)
FGFR1OP	GeneProduct	11116 (Entrez Gene)	CEP76
FOPNL	GeneProduct	123811 (Entrez Gene)	RABL2A
FUZ	GeneProduct	80199 (Entrez Gene)	RABL2A
HSPB11	GeneProduct	51668 (Entrez Gene)	HSPB11
ICK	GeneProduct	22858 (Entrez Gene)
IFT122	GeneProduct	55764 (Entrez Gene)
IFT140	GeneProduct	9742 (Entrez Gene)
IFT172	GeneProduct	ENSG00000138002 (Ensembl)
IFT20	GeneProduct	90410 (Entrez Gene)	IFT20
IFT27	GeneProduct	ENSG00000100360 (Ensembl)
IFT43	GeneProduct	112752 (Entrez Gene)
IFT46	GeneProduct	56912 (Entrez Gene)	IFT46
IFT52	GeneProduct	ENSG00000101052 (Ensembl)
IFT57	GeneProduct	ENSG00000114446 (Ensembl)
IFT74	GeneProduct	ENSG00000096872 (Ensembl)
IFT80	GeneProduct	57560 (Entrez Gene)	IFT80
IFT81	GeneProduct	ENSG00000122970 (Ensembl)
IFT88	GeneProduct	8100 (Entrez Gene)	IFT88
INPP5E	GeneProduct	56623 (Entrez Gene)
IQCE	GeneProduct	23288 (Entrez Gene)
KATNB1	GeneProduct	10300 (Entrez Gene)	KATNB1
KIAA0753	GeneProduct	9851 (Entrez Gene)	RABL2A
KIF3A	GeneProduct	KIF3A (HGNC)
KIF3B	GeneProduct	KIF3B (HGNC)
KIFAP3	GeneProduct	22920 (Entrez Gene)
LZTFL1	GeneProduct	54585 (Entrez Gene)
MIB1	GeneProduct	57534 (Entrez Gene)	CEP192
MKKS	GeneProduct	8195 (Entrez Gene)
MKS1	GeneProduct	54903 (Entrez Gene)
OFD1	GeneProduct	8481 (Entrez Gene)	RABL2A
PIBF1	GeneProduct	10464 (Entrez Gene)	TEDC1
RAB23	GeneProduct	51715 (Entrez Gene)
RABL2A	GeneProduct	11159 (Entrez Gene)	RABL2A
RPGRIP1L	GeneProduct	23322 (Entrez Gene)	RPGRIP1
RSG1	GeneProduct	79363 (Entrez Gene)	RABL2A
SASS6	GeneProduct	163786 (Entrez Gene)	CEP192
SCLT1	GeneProduct	132320 (Entrez Gene)
TCTEX1D2	GeneProduct	ENSG00000213123 (Ensembl)
TCTN1	GeneProduct	79600 (Entrez Gene)
TCTN2	GeneProduct	79867 (Entrez Gene)	CBY1
TCTN3	GeneProduct	26123 (Entrez Gene)	TCTN3
TEDC1	GeneProduct	283643 (Entrez Gene)	TEDC1
TEDC2	GeneProduct	80178 (Entrez Gene)	TEDC2
TMEM107	GeneProduct	84314 (Entrez Gene)	TMEM107
TMEM17	GeneProduct	200728 (Entrez Gene)	TMEM17
TMEM216	GeneProduct	51259 (Entrez Gene)	TMEM216
TMEM231	GeneProduct	79583 (Entrez Gene)	TMEM216
TMEM67	GeneProduct	91147 (Entrez Gene)	TMEM67
TRAF3IP1	GeneProduct	ENSG00000204104 (Ensembl)
TRAPPC11	GeneProduct	60684 (Entrez Gene)
TTBK2	GeneProduct	146057 (Entrez Gene)	TEDC2
TTC21B	GeneProduct	TTC21B (HGNC)
TTC23	GeneProduct	TTC23 (HGNC)
TTC26	GeneProduct	ENSG00000105948 (Ensembl)
TTC30B	GeneProduct	ENSG00000196659 (Ensembl)
TTC8	GeneProduct	123016 (Entrez Gene)	BBS
TUBD1	GeneProduct	51174 (Entrez Gene)	TEDC2
TUBE1	GeneProduct	51175 (Entrez Gene)	KATNB1
TULP3	GeneProduct	7289 (Entrez Gene)
TXNDC15	GeneProduct	79770 (Entrez Gene)	TXNDC15
WDPCP	GeneProduct	51057 (Entrez Gene)	CEP76
WDR19	GeneProduct	57728 (Entrez Gene)
WDR34	GeneProduct	ENSG00000119333 (Ensembl)
WDR35	GeneProduct	57539 (Entrez Gene)
WDR60	GeneProduct	ENSG00000126870 (Ensembl)
